# Supplementary material for: Development and Application of SSR Markers Related to Genes Involved in Leaf Adaxial-Abaxial Polarity Establishment in Chinese Cabbage (Brassica rapa L. ssp. pekinensis)
Source: Front Genet. 2020 Jul 23;11:773. doi: 10.3389/fgene.2020.00773 (PMC7391075; doi:10.3389/fgene.2020.00773)
Supplement: Supplementary file 2 [file Table_1.xls]

## Sheet: Sheet1
Supplementary Table S1. Alleles of 23 SSR primers amplified in F2 generation
			The rate of accessions with different account
			for all accessions ( %)
Marker	chromosome	Number of alleles	Equal to 1	Equal to 2	More than 2
S17	A01	2	85.2	14.8	0
S22	A02	3	78.7	21.3	0
S44	A03	2	95.3	4.7	0
S58	A03	2	83.5	16.5	0
S62	A03	2	79	21	0
S69	A03	2	74.9	25.1	0
S82	A04	2	86.7	13.3	0
S97	A04	2	82.6	17.4	0
S102	A04	2	83.8	16.2	0
S113	A04	3	75	11.3	13.7
S119	A05	4	69.3	9.1	21.6
S129	A05	2	84.1	15.9	0
S161	A05	2	61.8	38.2	0
S195	A06	2	76.4	23.6	0
S205	A06	2	67.7	32.3	0
S257	A08	2	96.8	3.2	0
S267	A08	3	68.7	31.3	0
S286	A09	3	75.3	24.7	0
S295	A09	3	77	7.2	15.8
S313	A09	2	81.2	18.8	0
S325	A10	2	71.9	28.1	0
S349	A10	2	81.4	18.6	0
S447	A10	2	70.5	29.5	0
Total		53
Mean		2.3	78.6	19.2	2.2
